# Supplementary material for: Canopy attachment position influences metabolism and peel constituency of European pear fruit
Source: BMC Plant Biol. 2018 Dec 18;18:364. doi: 10.1186/s12870-018-1544-6 (PMC6299602; doi:10.1186/s12870-018-1544-6)
Supplement: Supplementary file 1 — Table S1. ‘d’Anjou’ metabolic profile information. Retention time/index, target ion, metabolite identification or classification, identification quality, identification or classification basis, WGCNA network node name, and network module color. (CSV 61 kb) [file 12870_2018_1544_MOESM1_ESM.csv]

analysis method	altName	Retention time/index	Target ion	identification	partial classification	id quality (standard or tentative)	ID basis or acquisition of standard	nodeName	nodeAttribute
non-polar	LC395	1.533	303.0503					V184	yellow
non-polar	LC550	1.599	161.0898					V281	brown
non-polar	LC464	1.766	235.1685					V229	turquoise
non-polar	LC1	1.782	183.9884					V1	blue
non-polar	LC486	1.799	152.1065					V240	turquoise
non-polar	LC497	1.799	167.9932					V248	blue
non-polar	LC509	1.882	136.0212					V256	turquoise
non-polar	LC735	2.0305	203.1789					V365	green
non-polar	LC560	2.098	158.1539					V284	turquoise
non-polar	LC533	2.177	201.1624					V271	turquoise
non-polar	LC632	2.315	174.13					V317	turquoise
non-polar	LC54	2.47	199.0859					V275	green
non-polar	LC789	2.5324	218.1536					V389	grey
non-polar	LC315	2.615	501.3264					V127	pink		*Fatty acid components identified using comparison with Sigma standards acquired for other TAGs and comparison with spectra published in Byrdwell, W.C., Emken, E.A., Neff, W.E., and Adlof, R.O. (1996) Quantitative analysis of triglycerides using atmospheric pressure chemical ionization-mass spectrometry. Lipids, 31, 919-935.
non-polar	LC316	2.687	471.3476					V128	pink
non-polar	LC75	2.693	369.1746					V373	brown		Rudell, D. R., Mattheis, J. P., and Fellman, J. K. (2005) Relationship of superficial scald development and α-farnesene oxidation to reactions of diphenylamine and diphenylamine derivatives in cv. Granny Smith apple peel. J. Agric. Food Chem., 53, 8382–8389.
non-polar	LC246	2.72	277.2048					V96	turquoise
non-polar	LC791	2.7403	529.3698					V391	grey		Rudell, D.R., Buchanan, D.A., Leisso, R.S., Whitaker, B.D., Mattheis, J.P., Zhu, Y., Varanasi , V. (2011) Ripening, storage temperature, ethylene action, and oxidative stress alter apple peel phytosterol metabolism. Phytochem., 72, 1328-1340.
non-polar	LC792	2.788	453.3384					V392	pink
non-polar	LC793	2.8137	317.1962					V393	grey		**Farnesyl oleate, farnesyl linolenate, and farnesyl linoleate standard synthesis
non-polar	LC794	2.8815	135.0786					V394	pink		10 μL farnesol (l) was placed into a 2 ml vacuum vial. Then 24 µl acyl chloride (oleic chloride, linolenic chloride, or linoleic chloride), 10 µl pyridine, and 1 ml of xylene were added to the farnesol. The vial was then vacuum sealed, and heated for 1 h at 200°C.
non-polar	LC716	2.889	451.3198					V358	pink
non-polar	LC338	2.96	423.326					V141	pink
non-polar	LC349	2.987	469.3331	3-oxo-1,19α-dihydroxy-urs-12-en- 28-oic acid (annurcoic acid)		tentative	Mass spectral comparison with McGhie et al., 2012	V148	pink		Byrdwell, W.C., Emken, A.E., Neff, W.E., and R.O. Adlof. Quantitative analysis of triglycerides using atmospheric pressure chemical ionization-mass spectrometry. Lipids 31, 991-935.
non-polar	LC327	3.102	405.3156					V134	pink
non-polar	LC263	3.14	421.3251					V104	pink
non-polar	LC383	3.165	499.3425					V176	pink
non-polar	LC360	3.203	457.3682					V157	brown
non-polar	LC86	3.287	193.159					V435	turquoise
non-polar	LC372	3.32	279.1592					V166	turquoise
non-polar	LC97	3.337	149.023					V521	turquoise
non-polar	LC396	3.729	455.3529	3β,19α-dihydroxy-urs-12-en-28- oic acid (pomolic acid)		tentative	Mass spectral comparison with McGhie et al., 2012	V185	brown
non-polar	LC795	4.0072	232.1625					V395	turquoise
non-polar	LC39	4.33	457.3678					V180	brown
non-polar	LC798	4.3358	635.3941	3β-p-coumaroyloxy-dihydroxy-urs-12-en-28-oic acid		tentative	Mass spectral comparison with McGhie et al., 2012	V396	brown
non-polar	LC591	4.529	457.367					V298	black
non-polar	LC570	4.536	300.993					V288	pink
non-polar	LC440	4.588	203.1797	(7E,9E)-2,6,10-Trimethyl-2,7,9,11-dodecatetraen-6-ol		standard	Rudell et al., 2006 and Rowan et al., 1995	V214	turquoise
non-polar	LC123	4.9	219.174		trienol	classification	Mass spectral comparison with standard from same class (Rudell et al., 2006)	V46	turquoise
non-polar	LC460	5.151	203.179		trienol	classification	Mass spectral comparison with standard from same class (Rudell et al., 2006)	V228	turquoise
non-polar	LC166	5.4	409.3465					V67	black
non-polar	LC178	5.669	205.1928					V69	turquoise
non-polar	LC110	5.736	401.3399					V38	green
non-polar	LC44	5.769	383.3317					V213	red
non-polar	LC468	5.8	437.3413					V230	turquoise
non-polar	LC470	6.436	423.3616					V231	turquoise
non-polar	LC45	6.442	441.3193					V223	pink
non-polar	LC471	6.569	272.2581					V232	grey
non-polar	LC800	6.5714	437.3425					V399	pink
non-polar	LC473	6.829	437.3422					V233	pink
non-polar	LC474	6.977	423.3257					V234	brown
non-polar	LC801	7.362	467.3882					V400	brown
non-polar	LC477	7.469	441.373					V235	brown
non-polar	LC479	7.636	453.3377					V236	turquoise
non-polar	LC40	7.702	383.33					V189	brown
non-polar	LC483	7.83	619.3991		3β-?-p-coumaroyloxy-hydroxy-urs-12-en-28-oic acid	classification	Mass spectral comparison with McGhie et al., 2012	V238	brown
non-polar	LC481	7.832	441.3738		unknown pentacyclic triterpenol	classification	mass spectral interpretation with ursolic and betulinic acids and related compounds	V237	brown
non-polar	LC487	8.23	619.3995	3β-trans-p-coumaroyloxy-2α-hydroxy-urs-12-en-28-oic acid		tentative	Mass spectral comparison with McGhie et al., 2012	V241	brown
non-polar	LC490	8.6	619.4003	3β-cis-p-coumaroyloxy-2α-hydroxy-urs-12-en-28-oic acid		tentative	Mass spectral comparison with McGhie et al., 2012	V244	brown
non-polar	LC488	8.602	425.3743		unknown pentacyclic triterpenol	classification	mass spectral interpretation with ursolic and betulinic acids and related compounds	V242	yellow
non-polar	LC489	8.682	427.357		unknown pentacyclic triterpenol	classification	mass spectral interpretation with ursolic and betulinic acids and related compounds	V243	red
non-polar	LC492	9.048	297.2792					V246	pink
non-polar	LC491	9.06	439.3573	betulinic acid		standard	Sigma-Aldrich	V245	red
non-polar	LC494	9.269	300.2892					V247	yellow
non-polar	LC271	9.731	583.4155					V107	blue
non-polar	LC806	9.7813	423.327					V402	grey
non-polar	LC807	10.1299	425.3739		unknown pentacyclic triterpenol	classification	mass spectral interpretation with ursolic and betulinic acids and related compounds	V403	turquoise
non-polar	LC808	10.3035	314.3054					V404	yellow
non-polar	LC501	10.315	583.4144	Neoxanthin		standard	ChromaDex	V250	blue
non-polar	LC502	10.719	409.3827		unknown pentacyclic triterpenol	classification	mass spectral interpretation with ursolic and betulinic acids and related compounds	V251	brown
non-polar	LC53	10.79	583.4142					V269	blue
non-polar	LC503	10.882	601.4241	Violaxanthin		standard	Sigma-Aldrich	V252	blue
non-polar	LC145	10.942	326.3035					V57	pink
non-polar	LC811	10.9479	425.3753		unknown pentacyclic triterpenol	classification	mass spectral interpretation with ursolic and betulinic acids and related compounds	V405	brown
non-polar	LC741	11.2495	303.1243					V368	green
non-polar	LC504	11.464	409.3788		unknown pentacyclic triterpenol	classification	mass spectral interpretation with ursolic and betulinic acids and related compounds	V253	brown
non-polar	LC704	11.541	228.1951					V352	grey
non-polar	LC650	11.598	205.1945		sesquitepenoid	classification	retention time similar and similar sequiterpenol moiety mass spectrum	V323	turquoise
non-polar	LC505	11.598	284.2951					V254	grey
non-polar	LC506	11.769	328.3205					V255	grey
non-polar	LC814	11.7871	423.362		unknown pentacyclic triterpenol	classification	mass spectral interpretation with ursolic and betulinic acids and related compounds	V406	brown
non-polar	LC510	12.114	441.3801		unknown pentacyclic triterpenol	classification	mass spectral interpretation with ursolic and betulinic acids and related compounds	V257	brown
non-polar	LC511	12.131	601.4274					V258	blue
non-polar	LC709	12.139	228.1951					V357	yellow
non-polar	LC659	12.181	133.0653	p-coumaryl linolenate		tentative	Retention and mass spectral comparison same class in a standard (Cefarellei et al., 2005)	V326	turquoise
non-polar	LC621	12.24	284.2943					V310	grey
non-polar	LC513	12.315	585.4306					V259	blue
non-polar	LC514	12.39	423.3634		unknown pentacyclic triterpenol	classification	mass spectral interpretation with ursolic and betulinic acids and related compounds	V260	brown
non-polar	LC228	12.514	338.343					V88	grey
non-polar	LC515	12.581	409.3717		unknown pentacyclic triterpenol	classification	mass spectral interpretation with ursolic and betulinic acids and related compounds	V261	brown
non-polar	LC516	12.581	583.4137					V262	blue
non-polar	LC517	12.718	423.3627		unknown pentacyclic triterpenol	classification	mass spectral interpretation with ursolic and betulinic acids and related compounds	V263	brown
non-polar	LC555	12.731	395.3669					V282	brown
non-polar	LC817	12.9392	467.3882					V408	brown
non-polar	LC634	13.314	283.2654					V318	grey
non-polar	LC523	13.36	133.0645	p-coumaryl oleate		tentative	Retention and mass spectral comparison same class in a standard (Cefarellei et al., 2005)	V265	turquoise
non-polar	LC520	13.364	449.2681					V264	grey
non-polar	LC148	13.53	354.3366					V59	pink
non-polar	LC525	13.677	551.4288	Lutein		standard	Sigma-Aldrich	V266	brown
non-polar	LC67	13.76	395.3664					V331	red
non-polar	LC820	13.7693	174.1304					V409	brown
non-polar	LC526	13.78	356.3514					V267	yellow
non-polar	LC821	13.852	393.3409					V410	brown
non-polar	LC527	13.914	312.327					V268	pink
non-polar	LC630	13.947	472.113					V315	brown
non-polar	LC631	14.069	411.3613					V316	blue
non-polar	LC149	14.147	633.5057					V60	blue
non-polar	LC150	14.277	338.341					V61	grey
non-polar	LC824	14.3319	451.4143					V411	turquoise
non-polar	LC532	14.631	395.3661	stigmasteryl glucoside		standard	Sigma-Aldrich	V270	green
non-polar	LC116	14.741	427.3939		unknown pentacyclic triterpenol	classification	mass spectral interpretation with ursolic and betulinic acids and related compounds	V40	turquoise
non-polar	LC535	14.78	133.0653	p-coumaryl linoleate/p-coumaryl palmitate mix		tentative	Retention and mass spectral comparison same class in a standard (Cefarellei et al., 2005)	V272	turquoise
non-polar	LC7	14.78	551.4259					V349	brown
non-polar	LC827	15.055	416.3652					V412	brown
non-polar	LC230	15.097	445.3692					V91	brown
non-polar	LC8	15.1	585.4313					V398	turquoise
non-polar	LC828	15.1054	431.3515					V413	brown
non-polar	LC229	15.143	551.4248					V89	brown
non-polar	LC538	15.217	477.298					V274	grey
non-polar	LC211	15.23	133.0647		coumaryl linoleate	classification	Retention and mass spectral comparison same class in a standard (Cefarellei et al., 2005)	V84	yellow
non-polar	LC829	15.2527	219.1741					V414	pink
non-polar	LC830	15.2527	249.1844					V416	grey
non-polar	LC537	15.257	383.3657	campesteryl glucoside		standard	Sigma-Aldrich	V273	green
non-polar	LC558	15.33	615.4986					V283	green
non-polar	LC540	15.4	613.4855					V276	green
non-polar	LC601	15.434	570.5095		glucocerebroside	classification	Mass spectral comparison same class in a standard (Mattreya; Reisberg et al., 2017)	V300	turquoise
non-polar	LC718	15.57	615.4985					V359	turquoise
non-polar	LC541	15.6107	397.3843	B-sitosteryl glucoside		standard	Sigma-Aldrich	V277	green
non-polar	LC745	15.621	400.3937					V369	green
non-polar	LC719	15.631	411.3624					V360	turquoise
non-polar	LC156	15.68	367.3565					V64	grey
non-polar	LC543	15.717	429.3736					V278	brown
non-polar	LC254	15.797	409.382					V98	grey
non-polar	LC152	15.797	451.3586					V62	red
non-polar	LC255	15.833	445.3692					V99	brown
non-polar	LC258	15.85	430.3808		tocopherol like	classification	Retention and mass spectral comparison with standard (a-tocopherol; Sigma)	V102	brown
non-polar	LC833	15.8548	582.5428		glucocerebroside	classification	Mass spectral comparison same class in a standard (Mattreya; Reisberg et al., 2017)	V417	yellow
non-polar	LC638	15.863	147.0806					V319	turquoise
non-polar	LC834	15.9078	479.4472					V418	turquoise
non-polar	LC835	15.9662	505.4604					V419	turquoise
non-polar	LC561	15.983	262.2537					V285	green
non-polar	LC283	16	696.5405	glucosylceramide d18:2 (4E8Z), C16:0h		standard	Mattreya and comparison with Reisberg et al., 2017	V112	green
non-polar	LC838	16.1456	815.5487					V420	turquoise
non-polar	LC839	16.1768	611.4673					V421	blue
non-polar	LC840	16.1768	792.5619					V423	blue
non-polar	LC287	16.283	613.4844	Monogalactosyldiacylglycerol(MGDG)(18:3,18:3)		standard	Avanti	V115	blue
non-polar	LC841	16.2834	445.333					V424	brown
non-polar	LC286	16.317	570.511		glucocerebroside	classification	Mass spectral comparison same class in a standard (Mattreya; Reisberg et al., 2017)	V114	turquoise
non-polar	LC746	16.3619	680.5442					V370	turquoise
non-polar	LC747	16.493	594.525					V371	turquoise
non-polar	LC288	16.499	133.0643	p-coumaryl stearate		standard	acquired from B.D. Whitaker and comparison with those reported by Cefarelli et al., 2005	V116	turquoise
non-polar	LC676	16.619	429.3732					V334	brown
non-polar	LC294	16.683	554.5156		glucocerebroside	classification	Mass spectral comparison same class in a standard (Mattreya; Reisberg et al., 2017)	V119	green
non-polar	LC296	16.743	617.5135					V120	green
non-polar	LC161	16.779	687.5209					V65	grey
non-polar	LC74	16.869	572.526		glucocerebroside	classification	Mass spectral comparison same class in a standard (Mattreya; Reisberg et al., 2017)	V367	turquoise
non-polar	LC847	16.8757	147.0767					V425	turquoise
non-polar	LC849	16.8972	409.3838		unknown pentacyclic triterpenol	classification	mass spectral interpretation with ursolic and betulinic acids and related compounds	V426	brown
non-polar	LC293	16.996	820.5847					V118	grey
non-polar	LC302	17.017	615.4989	Monogalactosyldiacylglycerol(MGDG)(18:2,18:3)		standard	Avanti	V123	green
non-polar	LC236	17.033	335.2603					V92	green
non-polar	LC851	17.1338	381.3511					V428	turquoise
non-polar	LC852	17.14	610.5789					V429	grey
non-polar	LC853	17.1886	461.4371					V430	turquoise
non-polar	LC154	17.213	556.531		glucocerebroside	classification	Mass spectral comparison same class in a standard (Mattreya; Reisberg et al., 2017)	V63	green
non-polar	LC854	17.2145	413.3422					V431	brown
non-polar	LC855	17.2208	487.2503					V432	turquoise
non-polar	LC11	17.233	509.5052					V37	turquoise
non-polar	LC667	17.283	592.5653		glucocerebroside	classification	Mass spectral comparison same class in a standard (Mattreya; Reisberg et al., 2017)	V329	grey
non-polar	LC162	17.329	395.3304					V66	turquoise
non-polar	LC857	17.3823	507.4783					V433	turquoise
non-polar	LC858	17.4073	337.2746	Digalactosyldiacylglycerol(DGDG)(16:0-18:3)		standard	Avanti	V434	green
non-polar	LC78	17.546	313.2738			standard	Avanti	V387	green
non-polar	LC136	17.546	575.5025					V51	yellow
non-polar	LC860	17.5636	787.5542					V436	grey
non-polar	LC137	17.65	427.3861					V52	grey
non-polar	LC313	17.666	617.5127	Monogalactosyldiacylglycerol(MGDG)(18:2,18:2)		standard	Avanti	V126	green
non-polar	LC77	17.692	409.3751		unknown pentacyclic triterpenol	classification	mass spectral interpretation with ursolic and betulinic acids and related compounds	V383	brown
non-polar	LC311	17.713	337.2741					V125	green
non-polar	LC222	17.713	779.5637					V86	green
non-polar	LC310	17.73	822.6097					V124	grey
non-polar	LC861	17.7456	409.3787					V437	turquoise
non-polar	LC862	17.7766	133.0631		coumaryl ester	classification	Retention and mass spectral comparison same class in a standard (Cefarellei et al., 2005)	V438	turquoise
non-polar	LC734	17.83	395.3675					V364	turquoise
non-polar	LC864	17.876	1325.901					V439	pink
non-polar	LC319	17.906	907.5218	Chlorophyll b		standard	Sigma-Aldrich	V129	brown
non-polar	LC79	17.913	626.5713		glucocerebroside	classification	Mass spectral comparison same class in a standard (Mattreya; Reisberg et al., 2017)	V390	green
non-polar	LC13	17.913	335.2605					V50	grey
non-polar	LC668	17.913	559.473					V330	pink
non-polar	LC320	17.946	133.0641	p-coumaryl eicosanoate		tentative	Retention and mass spectral comparison same class in a standard (Cefarellei et al., 2005)	V130	turquoise
non-polar	LC607	17.966	613.4853					V301	turquoise
non-polar	LC321	17.996	619.5302	(Monogalactosyldiacylglycerol(MGDG)(18:0,18:3))		standard	Avanti	V131	green
non-polar	LC568	18.046	663.4548					V287	pink
non-polar	LC865	18.1185	437.341					V440	turquoise
non-polar	LC323	18.18	395.3678	stigmasterol		standard	Sigma-Aldrich	V132	red
non-polar	LC866	18.2136	149.0594					V441	brown
non-polar	LC867	18.2223	423.3979					V442	blue
non-polar	LC868	18.2376	427.3909					V443	grey
non-polar	LC326	18.38	409.3823	B-amyrin		standard	Sigma-Aldrich	V133	black
non-polar	LC331	18.463	537.5357					V135	turquoise
non-polar	LC870	18.4645	133.0643		coumaryl eicosanoate	classification	Retention and mass spectral comparison same class in a standard (Cefarellei et al., 2005)	V445	yellow
non-polar	LC545	18.491	383.3661	campesterol		standard	Sigma-Aldrich	V279	turquoise
non-polar	LC334	18.63	341.3055	Digalactosyldiacylglycerol(DGDG)(18:0-18:0)		standard	Avanti	V137	green
non-polar	LC333	18.63	603.5348					V136	green
non-polar	LC337	18.646	337.2743					V140	turquoise
non-polar	LC335	18.658	409.3821	a-amyrin		standard	Sigma-Aldrich	V138	blue
non-polar	LC339	18.68	615.4985					V142	turquoise
non-polar	LC336	18.69	397.383	B-Sitosterol		standard	Sigma-Aldrich	V139	black
non-polar	LC872	18.6944	535.5089					V446	green
non-polar	LC340	18.73	597.4877					V143	turquoise
non-polar	LC873	18.7325	430.3796					V447	grey
non-polar	LC750	18.802	161.1322					V374	turquoise
non-polar	LC721	18.805	413.3766					V361	grey
non-polar	LC341	18.809	665.55					V144	turquoise
non-polar	LC874	18.8136	485.3981					V448	black
non-polar	LC722	18.828	411.3617					V362	grey
non-polar	LC875	18.8572	429.3721					V449	grey
non-polar	LC876	18.9132	654.6027					V450	green
non-polar	LC877	18.9835	501.3968					V451	brown
non-polar	LC878	19.0467	163.0751					V452	grey
non-polar	LC880	19.0846	483.3991					V454	turquoise
non-polar	LC723	19.085	636.592		glucocerebroside	classification	Mass spectral comparison same class in a standard (Mattreya; Reisberg et al., 2017)	V363	green
non-polar	LC345	19.099	133.0653	p-coumaryl docosanoate		tentative	Retention and mass spectral comparison same class in a standard (Cefarellei et al., 2005)	V146	turquoise
non-polar	LC881	19.1721	623.5414					V455	black
non-polar	LC346	19.23	203.18		sesquiterpenoid (trienol acyl ester)	classification	Retention and mass spectra similar to Farnesyl linoleate (see method on this worksheet*)	V147	turquoise
non-polar	LC882	19.3209	437.3406					V456	turquoise
non-polar	LC83	19.329	640.5894		glucocerebroside	classification	Mass spectral comparison same class in a standard (Mattreya; Reisberg et al., 2017)	V415	green
non-polar	LC353	19.333	337.2739					V151	turquoise
non-polar	LC351	19.347	893.5432	Chlorophyll a		standard	Sigma-Aldrich	V150	brown
non-polar	LC883	19.3801	617.5171					V457	turquoise
non-polar	LC354	19.395	599.5039					V152	turquoise
non-polar	LC886	19.4418	149.0596					V458	grey
non-polar	LC887	19.4418	189.072					V459	grey
non-polar	LC84	19.446	780.6356					V422	green
non-polar	LC139	19.479	668.6191	[glucosylceramide t18:1 (8Z), C23:0h]		tentative	Mass spectral comparison same class in a standard (Mattreya; Reisberg et al., 2017)	V53	green
non-polar	LC888	19.4836	545.5084					V460	red
non-polar	LC644	19.496	205.1943	Farnesyl linolenate		standard	see method on this worksheet*	V321	turquoise
non-polar	LC128	19.496	573.4878					V48	turquoise
non-polar	LC355	19.513	313.274					V153	turquoise
non-polar	LC127	19.529	656.6186	glucosylceramide t18:0, C22:0h		tentative	Comparision with Mattreya standards and Reisberg et al., 2017	V47	green
non-polar	LC356	19.529	335.2596					V154	turquoise
non-polar	LC18	19.561	409.3805					V71	turquoise
non-polar	LC358	19.663	565.5668					V155	turquoise
non-polar	LC890	19.6808	133.0647		coumaryl ester	classification	Retention and mass spectral comparison same class in a standard (Cefarellei et al., 2005)	V461	yellow
non-polar	LC892	19.7531	633.5987					V462	green
non-polar	LC893	19.7531	812.6602					V463	green
non-polar	LC896	19.778	632.5974					V464	green
non-polar	LC359	19.779	538.5211					V156	turquoise
non-polar	LC176	19.796	203.1788		Trienol linoleate	classification	Retention and mass spectra similar to Farnesyl linoleate (see method on this worksheet*)	V68	turquoise
non-polar	LC608	19.813	749.6223					V302	red
non-polar	LC609	19.844	794.6451					V303	green
non-polar	LC898	19.896	670.6331	glucosylceramide t18:0, C23:0h		tentative	Comparision with Mattreya standards and Reisberg et al., 2017	V466	yellow
non-polar	LC897	19.896	425.4103					V465	turquoise
non-polar	LC683	19.9	483.3482					V335	turquoise
non-polar	LC900	19.9506	666.64		glucocerebroside	classification	Mass spectral comparison same class in a standard (Mattreya; Reisberg et al., 2017)	V468	green
non-polar	LC574	19.963	826.6744					V290	green
non-polar	LC901	19.9633	687.5634					V469	turquoise
non-polar	LC361	19.9729	654.6037		glucocerebroside	classification	Mass spectral comparison same class in a standard (Mattreya; Reisberg et al., 2017)	V158	green
non-polar	LC684	19.99	722.6456					V336	turquoise
non-polar	LC362	20.001	682.6349	glucosylceramide t18:1 (8Z), C24:0h		standard	Mattreya and comparison with Reisberg et al., 2017	V159	green
non-polar	LC685	20.0018	853.6727					V337	turquoise
non-polar	LC905	20.0856	469.3813					V471	turquoise
non-polar	LC179	20.13	439.3575	ursolyl/oleanolyl linolenate		standard	Poirier et al., 2018	V70	turquoise
non-polar	LC364	20.144	337.2744					V161	turquoise
non-polar	LC906	20.1793	689.5884					V472	turquoise
non-polar	LC611	20.196	638.6074		glucocerebroside	classification	Mass spectral comparison same class in a standard (Mattreya; Reisberg et al., 2017)	V304	green
non-polar	LC365	20.2	575.5041					V162	turquoise
non-polar	LC85	20.212	407.3648	uvaol monolaurate/monolinolenate (mix)		standard	Poirier et al., 2018	V427	red
non-polar	LC908	20.2215	163.0744					V473	grey
non-polar	LC686	20.236	678.6175		glucocerebroside	classification	Mass spectral comparison same class in a standard (Mattreya; Reisberg et al., 2017)	V338	turquoise
non-polar	LC366	20.24	601.5197					V163	red
non-polar	LC576	20.245	647.5604					V291	green
non-polar	LC614	20.246	529.4248					V306	brown
non-polar	LC183	20.271	485.435	Farnesyl linoleate		standard	see method on this worksheet*	V74	turquoise
non-polar	LC911	20.2995	505.4256					V475	brown
non-polar	LC270	20.312	656.6189		glucocerebroside	classification	Mass spectral comparison same class in a standard (Mattreya; Reisberg et al., 2017)	V106	green
non-polar	LC275	20.329	441.3719					V109	turquoise
non-polar	LC546	20.346	205.1952					V280	turquoise
non-polar	LC367	20.379	668.6193		glucocerebroside	classification	Mass spectral comparison same class in a standard (Mattreya; Reisberg et al., 2017)	V164	green
non-polar	LC373	20.39	133.0647	p-coumaryl heinicosanoate		tentative	Retention and mass spectral comparison same class in a standard (Cefarellei et al., 2005)	V167	yellow
non-polar	LC688	20.3932	708.632					V340	turquoise
non-polar	LC612	20.396	696.6509					V305	green
non-polar	LC913	20.4441	437.3426					V476	red
non-polar	LC914	20.4441	456.3569					V477	turquoise
non-polar	LC369	20.481	808.6636		glucocerebroside	classification	Mass spectral comparison same class in a standard (Mattreya; Reisberg et al., 2017)	V165	green
non-polar	LC915	20.4928	131.0548					V478	grey
non-polar	LC916	20.5487	678.6191					V479	turquoise
non-polar	LC917	20.5487	692.6347					V480	turquoise
non-polar	LC181	20.562	335.2645					V72	turquoise
non-polar	LC753	20.575	203.1789		Trienol oleate	classification	Retention and mass spectra similar to Farnesyl linoleate (see method on this worksheet*)	V375	turquoise
non-polar	LC919	20.5895	641.5311					V481	brown
non-polar	LC920	20.5956	609.5602					V482	black
non-polar	LC754	20.612	341.3073					V376	turquoise
non-polar	LC577	20.62	133.0643		coumaryl heinicosanoate	classification	Retention and mass spectral comparison same class in a standard (Cefarellei et al., 2005)	V292	turquoise
non-polar	LC921	20.661	822.679					V483	green
non-polar	LC374	20.662	652.6242					V168	green
non-polar	LC755	20.6701	680.6356		glucocerebroside	classification	Mass spectral comparison same class in a standard (Mattreya; Reisberg et al., 2017)	V377	green
non-polar	LC182	20.694	589.5183					V73	turquoise
non-polar	LC924	20.6993	282.2789					V484	turquoise
non-polar	LC376	20.729	409.3827					V170	black
non-polar	LC375	20.746	593.5992					V169	turquoise
non-polar	LC926	20.7653	634.4713					V485	grey
non-polar	LC377	20.779	670.6342		glucocerebroside	classification	Mass spectral comparison same class in a standard (Mattreya; Reisberg et al., 2017)	V171	green
non-polar	LC927	20.8015	133.0643		coumaryl ester	classification	Retention and mass spectral comparison same class in a standard (Cefarellei et al., 2005)	V486	yellow
non-polar	LC94	20.829	710.6655	glucosylceramide t18:1 (8Z), C26:0h		standard	Mattreya and comparison with Reisberg et al., 2017	V497	green
non-polar	LC378	20.829	682.6352		glucocerebroside	classification	Mass spectral comparison same class in a standard (Mattreya; Reisberg et al., 2017)	V172	green
non-polar	LC758	20.857	722.6485					V378	turquoise
non-polar	LC379	20.862	566.5527					V173	turquoise
non-polar	LC87	20.88	425.3734	erythrodiol linoleate		standard	Poirier et al., 2018	V444	turquoise
non-polar	LC928	20.8853	605.5426					V487	turquoise
non-polar	LC363	20.89	203.1808		sesquiterpenoid (trienol acyl ester)	classification	Retention and mass spectra similar to Farnesyl linoleate (see method on this worksheet*)	V160	turquoise
non-polar	LC929	20.8994	485.395					V488	black
non-polar	LC931	20.9679	671.5955					V490	turquoise
non-polar	LC381	20.97	339.2908					V174	blue
non-polar	LC760	20.989	767.6153					V380	red
non-polar	LC184	20.996	603.5375					V75	brown
non-polar	LC690	21.007	339.2884					V341	turquoise
non-polar	LC382	21.007	577.5189					V175	blue
non-polar	LC691	21.02	313.2745					V342	yellow
non-polar	LC933	21.0383	680.6352					V491	turquoise
non-polar	LC934	21.0383	694.651					V492	red
non-polar	LC935	21.073	441.3721					V493	black
non-polar	LC936	21.074	395.3675	stigmasteryl glucosyl linolenate		tentative	Mass spectral comparison with standard from same class (Rudell et al., 2011)	V494	turquoise
non-polar	LC937	21.074	836.6987					V495	green
non-polar	LC385	21.077	871.5738					V177	brown
non-polar	LC938	21.1004	684.6514					V496	green
non-polar	LC693	21.127	839.6554					V343	turquoise
non-polar	LC118	21.129	666.6418		glucocerebroside	classification	Mass spectral comparison same class in a standard (Mattreya; Reisberg et al., 2017)	V41	green
non-polar	LC88	21.129	647.4611					V453	brown
non-polar	LC386	21.16	341.3054					V178	turquoise
non-polar	LC694	21.172	692.6354					V344	turquoise
non-polar	LC695	21.172	706.6504					V345	grey
non-polar	LC941	21.213	736.6664					V498	turquoise
non-polar	LC90	21.229	684.6504		glucocerebroside	classification	Mass spectral comparison same class in a standard (Mattreya; Reisberg et al., 2017)	V467	green
non-polar	LC91	21.262	696.6517		glucocerebroside	classification	Mass spectral comparison same class in a standard (Mattreya; Reisberg et al., 2017)	V474	green
non-polar	LC256	21.262	557.4566					V100	brown
non-polar	LC388	21.262	603.5349					V179	turquoise
non-polar	LC943	21.2678	133.0639		coumaryl ester	classification	Retention and mass spectral comparison same class in a standard (Cefarellei et al., 2005)	V499	yellow
non-polar	LC762	21.3	205.1946	Farnesyl oleate		standard	see method on this worksheet*	V381	turquoise
non-polar	LC696	21.301	724.6579					V346	turquoise
non-polar	LC392	21.34	387.3258					V181	turquoise
non-polar	LC583	21.351	629.5497					V293	turquoise
non-polar	LC697	21.375	613.5714					V347	yellow
non-polar	LC616	21.39	395.3672	stigmasteryl glucosyl linoleate		tentative	Mass spectral comparison with standard from same class (Rudell et al., 2011)	V307	turquoise
non-polar	LC946	21.4316	720.6688					V501	grey
non-polar	LC186	21.445	641.5502					V76	turquoise
non-polar	LC393	21.45	397.3845	B-sitosteryl glucosyl linolenate		standard	Rudell et al., 2011	V182	turquoise
non-polar	LC947	21.4612	680.6528		glucocerebroside	classification	Mass spectral comparison same class in a standard (Mattreya; Reisberg et al., 2017)	V502	black
non-polar	LC948	21.4612	706.6524					V503	grey
non-polar	LC394	21.462	423.3632					V183	black
non-polar	LC950	21.4624	455.3514					V504	red
non-polar	LC617	21.477	679.603					V308	black
non-polar	LC23	21.529	751.6406					V90	yellow
non-polar	LC276	21.545	109.1024					V110	turquoise
non-polar	LC129	21.557	668.649					V49	green
non-polar	LC763	21.587	708.6661		glucocerebroside	classification	Mass spectral comparison same class in a standard (Mattreya; Reisberg et al., 2017)	V382	turquoise
non-polar	LC953	21.6082	439.3577	ursolyl/oleanolyl oleate		standard	Poirier et al., 2018	V506	turquoise
non-polar	LC121	21.662	698.6604		glucocerebroside	classification	Mass spectral comparison same class in a standard (Mattreya; Reisberg et al., 2017)	V44	green
non-polar	LC955	21.6898	673.6134					V507	turquoise
non-polar	LC648	21.712	629.5526					V322	red
non-polar	LC956	21.7189	311.3129					V508	turquoise
non-polar	LC957	21.7322	647.5957					V509	turquoise
non-polar	LC93	21.738	710.6643		glucocerebroside	classification	Mass spectral comparison same class in a standard (Mattreya; Reisberg et al., 2017)	V489	green
non-polar	LC397	21.741	409.3824					V186	black
non-polar	LC670	21.745	631.5764					V332	brown
non-polar	LC240	21.762	895.7374					V94	yellow
non-polar	LC958	21.7919	439.3569					V510	black
non-polar	LC698	21.804	767.6153					V348	red
non-polar	LC959	21.8322	708.6673					V511	turquoise
non-polar	LC399	21.85	383.3662	campesteryl glucosyl linoleate		standard	Rudell et al., 2011	V188	turquoise
non-polar	LC398	21.862	594.5826		glucocerebroside	classification	Mass spectral comparison same class in a standard (Mattreya; Reisberg et al., 2017)	V187	turquoise
non-polar	LC277	21.862	273.2582					V111	turquoise
non-polar	LC257	21.862	310.3108					V101	turquoise
non-polar	LC963	21.9245	682.6367		glucocerebroside	classification	Mass spectral comparison same class in a standard (Mattreya; Reisberg et al., 2017)	V514	brown
non-polar	LC962	21.9245	467.3885					V513	turquoise
non-polar	LC964	21.9293	579.5328					V515	turquoise
non-polar	LC965	21.9597	485.4					V516	black
non-polar	LC193	21.977	389.3407					V79	turquoise
non-polar	LC190	21.98	389.3399					V77	yellow
non-polar	LC966	22.0077	1021.7554					V517	blue
non-polar	LC192	22.012	341.3065					V78	red
non-polar	LC967	22.0209	395.3667	stigmasteryl glucosyl palmitate		tentative	Mass spectral comparison with standard from same class (Rudell et al., 2011)	V518	turquoise
non-polar	LC400	22.029	397.3841	B-sitosteryl glucosyl linoleate		standard	Rudell et al., 2011	V190	turquoise
non-polar	LC96	22.045	407.3652	erythrodiol palmitate		standard	Poirier et al., 2018	V512	turquoise
non-polar	LC98	22.095	425.3792	uvaol palmitate		standard	Poirier et al., 2018	V529	turquoise
non-polar	LC968	22.0972	933.7547					V519	blue
non-polar	LC969	22.1246	829.7069					V520	brown
non-polar	LC620	22.127	631.5646					V309	turquoise
non-polar	LC24	22.149	945.7648					V93	blue
non-polar	LC970	22.1734	441.3713					V522	black
non-polar	LC585	22.193	605.5488					V294	turquoise
non-polar	LC972	22.2902	451.3574					V523	brown
non-polar	LC973	22.2954	437.3436					V524	red
non-polar	LC975	22.3863	691.6389					V525	black
non-polar	LC402	22.412	205.195	Farnesyl stearate		standard	see method on this worksheet*	V192	turquoise
non-polar	LC976	22.4171	681.6333					V526	black
non-polar	LC404	22.445	423.3631					V193	black
non-polar	LC978	22.4473	567.5152					V527	red
non-polar	LC979	22.45	575.4463					V528	brown
non-polar	LC141	22.462	707.6345					V54	black
non-polar	LC100	22.495	681.6319					V2	red
non-polar	LC401	22.501	851.7097					V191	grey
non-polar	LC980	22.5182	1023.7676					V530	turquoise
non-polar	LC405	22.524	409.3835					V194	black
non-polar	LC406	22.545	864.6324					V195	turquoise
non-polar	LC409	22.547	669.5831					V197	turquoise
non-polar	LC981	22.551	429.3718					V531	turquoise
non-polar	LC982	22.551	947.7706					V532	blue
non-polar	LC652	22.577	109.1008					V324	turquoise
non-polar	LC408	22.59	389.3434					V196	turquoise
non-polar	LC671	22.609	659.6318					V333	black
non-polar	LC984	22.6145	273.2575					V533	turquoise
non-polar	LC985	22.6175	829.7102					V534	brown
non-polar	LC662	22.626	665.6189					V328	black
non-polar	LC986	22.6562	439.3553	ursolyl/oleanolyl stearate		standard	Poirier et al., 2018	V535	red
non-polar	LC412	22.82	537.4456	B-carotene		Standard	Sigma-Aldrich	V199	blue
non-polar	LC413	22.828	751.6367					V200	red
non-polar	LC411	22.855	397.3843	B-sitosteryl glucosyl palmitate		standard	Rudell et al., 2011	V198	turquoise
non-polar	LC195	22.876	607.5666					V80	turquoise
non-polar	LC989	22.8873	423.3936					V536	turquoise
non-polar	LC587	22.917	879.7443					V295	turquoise
non-polar	LC653	22.926	617.5159					V325	green
non-polar	LC990	22.9307	681.5632					V537	red
non-polar	LC261	22.962	795.6311					V103	turquoise
non-polar	LC993	22.9914	1025.7885					V538	turquoise
non-polar	LC101	23.045	425.3774	uvaol stearate		standard	Poirier et al., 2018	V7	turquoise
non-polar	LC997	23.2052	205.1936		farnesol acyl ester	classification	retention time similar to farnesyl and "trienol" acyl esters and similar sequiterpenol moiety mass spectrum	V539	turquoise
non-polar	LC701	23.255	849.6706					V350	turquoise
non-polar	LC589	23.276	595.4729					V296	brown
non-polar	LC420	23.297	873.696	TAG(18:3,18:3,18:3)		tentative	Mass spectral comparison with same class in standard and published spectra (Sigma; Byrdwell et al., 1996)	V201	brown
non-polar	LC998	23.3215	687.6126					V540	black
non-polar	LC999	23.3869	945.7563					V541	blue
non-polar	LC1000	23.4496	423.3627					V3	turquoise
non-polar	LC422	23.495	439.3583	ursolyl/oleanolyl eicosanoate		tentative	Mass spectral comparison with standard from same class (Poirier et al., 2018)	V202	red
non-polar	LC590	23.501	881.7607					V297	yellow
non-polar	LC424	23.524	409.3836					V203	black
non-polar	LC1003	23.5865	829.7099					V4	brown
non-polar	LC427	23.609	407.3673					V205	red
non-polar	LC199	23.64	393.3531					V81	turquoise
non-polar	LC426	23.645	273.2573					V204	turquoise
non-polar	LC1005	23.649	423.3622					V5	turquoise
non-polar	LC593	23.69	453.3733					V299	turquoise
non-polar	LC428	23.805	875.7151	TAG(18:3,18:3,18:2) [position not determined]		tentative	Mass spectral comparison with same class in standard and published spectra (Sigma; Byrdwell et al., 1996)	V206	blue
non-polar	LC104	23.84	453.373					V26	brown
non-polar	LC430	23.956	863.6808					V207	black
non-polar	LC431	23.994	749.6224					V208	red
non-polar	LC1008	24.019	567.5152					V6	turquoise
non-polar	LC105	24.094	423.3633					V33	black
non-polar	LC1011	24.144	439.358	ursolyl/oleanolyl docosanoate		tentative	Mass spectral comparison with standard from same class (Poirier et al., 2018)	V8	red
non-polar	LC204	24.211	393.3711					V82	grey
non-polar	LC622	24.224	409.3839					V311	turquoise
non-polar	LC703	24.26	851.7114					V351	blue
non-polar	LC433	24.363	877.7457	TAG(18:3,18:2,18:2) [position not determined]		tentative	Mass spectral comparison with same class in standard and published spectra (Sigma; Byrdwell et al., 1996)	V209	blue
non-polar	LC1013	24.428	273.2575					V9	turquoise
non-polar	LC1014	24.4758	409.385					V10	turquoise
non-polar	LC705	24.486	862.7416					V353	turquoise
non-polar	LC30	24.528	851.7115	TAG(18:3,18:3,16:0) [position not determined]		tentative	Mass spectral comparison with same class in standard and published spectra (Sigma; Byrdwell et al., 1996)	V122	blue
non-polar	LC623	24.544	573.4877					V312	blue
non-polar	LC1016	24.5835	987.8548					V11	red
non-polar	LC1019	24.8887	879.744					V12	blue
non-polar	LC624	24.917	453.3714					V313	brown
non-polar	LC1020	24.9234	409.3817					V13	turquoise
non-polar	LC1021	24.9939	601.5218					V14	blue
non-polar	LC437	25.018	599.5044	TAG(18:2,18:2,18:2)		tentative	Mass spectral comparison with same class in standard and published spectra (Sigma; Byrdwell et al., 1996)	V210	blue
non-polar	LC1022	25.0664	439.3584	ursolyl/oleanolyl heinecosanoate		tentative	Mass spectral comparison with standard from same class (Poirier et al., 2018)	V15	turquoise
non-polar	LC706	25.159	602.521					V354	blue
non-polar	LC1023	25.2342	665.6209					V16	black
non-polar	LC438	25.336	853.7283	TAG(16:0,18:3,18:2) [position not determined]		tentative	Mass spectral comparison with same class in standard and published spectra (Sigma; Byrdwell et al., 1996)	V211	blue
non-polar	LC707	25.3412	545.5085					V355	red
non-polar	LC439	25.457	409.3852					V212	black
non-polar	LC1027	25.5764	409.3812	cycloartenyl linolenate		tentative/ standard	Poirier et al., 2018	V17	red
non-polar	LC205	25.611	393.3533					V83	grey
non-polar	LC1028	25.7	599.5057					V18	blue
non-polar	LC771	25.708	395.3679					V384	turquoise
non-polar	LC142	25.725	423.3978					V55	red
non-polar	LC1029	25.87	599.5035					V19	blue
non-polar	LC1030	25.9034	749.6242					V20	red
non-polar	LC442	25.94	601.5184	TAG(18:2,18:2,18:1) [position not determined]		tentative	Mass spectral comparison with same class in standard and published spectra (Sigma; Byrdwell et al., 1996)	V215	blue
non-polar	LC1031	25.9821	477.4434					V21	black
non-polar	LC1032	26.093	381.3481					V22	turquoise
non-polar	LC626	26.12	855.7454	TAG((18:2,18:2,16:0) [position not determined]		tentative	Mass spectral comparison with same class in standard and published spectra (Sigma; Byrdwell et al., 1996)	V314	blue
non-polar	LC443	26.141	575.5033	TAG((18:2,18:2,16:0) [position not determined]		tentative	Mass spectral comparison with same class in standard and published spectra (Sigma; Byrdwell et al., 1996)	V216	blue
non-polar	LC1033	26.1585	191.1794					V23	black
non-polar	LC708	26.159	337.2744					V356	blue
non-polar	LC120	26.311	573.4893					V43	blue
non-polar	LC143	26.342	603.5348	TAG(18:0,18:2,18:3) [position not determined]		tentative	Mass spectral comparison with same class in standard and published spectra (Sigma; Byrdwell et al., 1996)	V56	blue
non-polar	LC119	26.342	881.7574	TAG(18:0,18:2,18:3) [position not determined]		tentative	Mass spectral comparison with same class in standard and published spectra (Sigma; Byrdwell et al., 1996)	V42	blue
non-polar	LC1035	26.3699	327.3049					V24	turquoise
non-polar	LC444	26.457	409.3831	α amyrin linolenate		tentative/ standard	Poirier et al., 2018	V217	black
non-polar	LC107	26.494	383.3675	campesteryl linolenate		tentative	Mass spectral comparison with standard from same class (Rudell et al., 2011)	V36	turquoise
non-polar	LC1037	26.629	311.271					V25	red
non-polar	LC445	26.66	395.3676	stigmasteryl linolenate		tentative	Mass spectral comparison with standard from same class (Rudell et al., 2011)	V218	turquoise
non-polar	LC446	26.691	397.3855	B-sitosteryl linolenate		standard	Rudell et al., 2011	V219	turquoise
non-polar	LC772	26.921	203.1789		sequiterpenoid	classification	retention time similar and similar sequiterpenol moiety mass spectrum	V385	turquoise
non-polar	LC122	26.94	409.3844	cycloartenyl linoleate		tentative/ standard	Poirier et al., 2018	V45	red
non-polar	LC226	26.977	601.5177	TAG(18:1, 18:1, 18:2) [position not determined]		tentative	Mass spectral comparison with same class in standard and published spectra (Sigma; Byrdwell et al., 1996)	V87	blue
non-polar	LC447	26.98	747.6057					V220	red
non-polar	LC448	27.244	423.3993					V221	red
non-polar	LC112	27.347	575.5041					V39	blue
non-polar	LC449	27.47	603.5357					V222	blue
non-polar	LC450	27.489	883.7729		TAG	classification	Mass spectral comparison with same class in standard and published spectra (Sigma; Byrdwell et al., 1996)	V224	blue
non-polar	LC106	27.727	383.3677	campesteryl linoleate		tentative	Mass spectral comparison with standard from same class (Rudell et al., 2011)	V35	red
non-polar	LC146	27.727	909.7912	TAG(20:0,18:2,18:3) [position not determined]		tentative	Mass spectral comparison with same class in standard and published spectra (Sigma; Byrdwell et al., 1996)	V58	black
non-polar	LC1041	27.7607	545.5072					V27	red
non-polar	LC451	27.933	409.3842	α amyrin linoleate		tentative/ standard	Poirier et al., 2018	V225	black
non-polar	LC453	28.129	397.3825	B-sitosteryl linoleate		standard	Rudell et al., 2011	V226	red
non-polar	LC1042	28.1337	603.5354					V28	turquoise
non-polar	LC1043	28.2345	747.6097					V29	red
non-polar	LC779	28.335	217.195					V386	black
non-polar	LC454	28.37	409.384	α amyrin myristate		tentative/ standard	Poirier et al., 2018	V227	black
non-polar	LC1044	28.4044	577.5187					V30	turquoise
non-polar	LC1046	29.056	395.3668	stigmasteryl palmitate		tentative	Mass spectral comparison with standard from same class (Rudell et al., 2011)	V31	red
non-polar	LC1047	29.4875	397.3823					V32	blue
non-polar	LC35	29.54	409.3832					V149	black
non-polar	LC782	31.102	681.6289					V388	blue
non-polar	LC1053	31.8058	533.5283					V34	red
non-polar				Ursolic acid		standard	Sigma-Aldrich		grey
polar	PlAjPlD0007	2.056	205.1614					V718	red
polar	PlAjPlA1103	2.089	325.1866					V676	turquoise
polar	PlAjPlB0450	2.096	239.0612					V566	yellow
polar	PlAjPlA1101	2.122	311.1716					V675	turquoise
polar	PlAjPlD0100	2.172	462.2488					V777	purple
polar	PlAjPlA1109	2.206	321.1766					V678	yellow
polar	PlAjPlB0273	2.23925	283.2646759					V702	turquoise
polar	PlAjPlB0116	2.256	255.2343					V694	grey
polar	PlAjPlD0033	2.306	688.4174					V572	purple
polar	PlAjPlD0025	2.322	661.3956					V731	grey
polar	PlAjPlD0053	2.363	227.2035					V747	grey
polar	PlAjPlD0009	2.389	105.0034					V571	red
polar	PI0004	2.5	199.1742	Dodecanoic acid		standard	Sigma-Aldrich	V601	grey
polar	PlAjPlA0125	2.613	331.2137					V555	turquoise
polar	PlAjPlB0731	2.639	193.0524					V567	yellow
polar	PlAjPlD0047	2.722	97.0417					V743	yellow
polar	PlAjPlB0193	2.796	435.2038					V697	turquoise
polar	PlAjPlD0087	2.872	415.1626					V586	blue
polar	PlAjPlD0079	2.889	391.1207					V585	blue
polar	PlAjPlB0608	2.93	244.1479					V711	grey
polar	PlAjPlB0447	2.989	143.1087					V708	grey
polar	PlAjPlA0777	3.189	433.2112					V659	yellow
polar	PlAjPlB0260	3.2195	409.1665344					V701	yellow
polar	PlAjPlD0044	3.222	735.4012					V577	yellow
polar	PlAjPlD0008	3.272	120.9976					V719	grey
polar	PlAjPlA0596	3.406	429.2151					V650	yellow
polar	PlAjPlD0040	3.406	431.2293					V576	yellow
polar	PlAjPlD0058	3.589	261.1387					V749	grey
polar	PlAjPlD0014	3.606	285.183					V720	red
polar	PlAjPlD0003	3.689	511.3537					V716	red
polar	PlAjPlD0104	3.696	514.3278					V780	purple
polar	PlAjPlD0001	3.722	487.3077					V715	grey
polar	PlAjPlA0601	3.756	323.1366					V651	yellow
polar	PlAjPlA0895	3.906	405.1466					V668	brown
polar	PlAjPlA1124	4.063	112.987					V681	turquoise
polar	PlAjPlD0116	4.213	740.4946					V787	turquoise
polar	PlAjPlD0004	4.222	713.4782					V717	grey
polar	PlAjPlD0065	4.313	343.1056					V584	yellow
polar	PlAjPlD0060	4.363	295.1422					V751	turquoise
polar	PlAjPlD0063	4.439	311.1149					V754	turquoise
polar	PlAjPlD0115	4.489	715.4738					V588	brown
polar	PlAjPlD0032	4.506	201.169					V736	purple
polar	PlAjPlD0039	4.572	177.0426					V739	blue
polar	PlAjPlD0070	4.63	365.1846					V758	turquoise
polar	PlAjPlD0107	4.739	581.2273					V782	yellow
polar	PlAjPlA0962	5.489	341.126					V671	yellow
polar	PlAjPlD0018	5.579	130.0598					V723	grey
polar	PlAjPlB0007	5.589	385.2354					V686	grey
polar	PlAjPlD0023	5.656	448.2293					V729	purple
polar	PlAjPlD0095	5.796	444.174					V773	purple
polar	PlAjPlA0388	6.022	447.1534					V642	yellow
polar	PlAjPlB0039	6.246	240.1809					V688	purple
polar	PlAjPlD0092	6.306	433.117		quercetin pentoside	classification	mass spectral interpretation and Lin and Harnly, 2008	V770	blue
polar	PlAjPlD0026	6.906	611.4026					V732	grey
polar	PlAjPlB0083	7.189	553.2082					V690	yellow
polar	PI0090	7.535	435.1299133	Phloridzin		standard	Sigma-Aldrich	V621	yellow
polar	PlAjPlD0030	7.572	393.0974					V735	yellow
polar	PlAjPlD0097	7.572	451.1047					V775	yellow
polar	PlAjPlB0098	7.789	245.1797					V692	purple
polar	PlAjPlA0658	7.856	451.1071					V562	yellow
polar	PlAjPlD0096	7.972	449.1111					V774	yellow
polar	PlAjPlA0162	8.206	415.1998					V635	blue
polar	PlAjPlA0290	8.513	375.1287					V559	yellow
polar	PlAjPlD0029	8.556	374.0751					V734	yellow
polar	PlAjPlA0091	8.672	361.1158					V631	brown
polar	PlAjPlD0086	8.763	412.147					V767	turquoise
polar	PlAjPlD0114	8.763	699.3096					V587	turquoise
polar	PlAjPlD0109	8.772	592.1893					V784	purple
polar	PlAjPlD0101	8.88	476.1449					V778	turquoise
polar	PlAjPlA0282	8.922	301.0959					V637	blue
polar	PlAjPlD0108	8.922	586.2017					V783	purple
polar	PlAjPlD0105	8.996	544.1702					V781	purple
polar	PlAjPlB0101	9.106	245.1794					V693	grey
polar	PlAjPlD0080	9.18	392.1214					V764	turquoise
polar	PlAjPlD0043	9.272	588.2164					V742	purple
polar	PlAjPlD0077	9.496	390.104					V763	grey
polar	PlAjPlD0050	9.522	159.0868					V580	yellow
polar	PlAjPlD0112	9.672	686.1624					V785	purple
polar	PlAjPlD0054	9.746	240.0365					V582	purple
polar	PI0078	9.896	193.0503693	4-Hydroxy-3-methoxy cinnamic acid (ferulic acid)		standard	Sigma-Aldrich	V542	yellow
polar	PlAjPlD0113	9.906	686.163					V786	purple
polar	PlAjPlA0832	9.956	623.1625	isorhamnetin rhamnoglucoside		tentative	mass spectral interpretation and Simirgiotis et al., 2016	V662	yellow
polar	PI0008	9.96	331.1073	Arbutin		standard	Sigma-Aldrich	V594	yellow
polar	PlAjPlB0175	10.012	71.01483154					V696	blue
polar	PlAjPlD0068	10.056	353.1262		chlorogenic, 3-caffeoylquinate, 4-caffeoylquinate, Z-caffeoylquinate	classification	mass spectral comparison with chlorogenic acid standard	V757	blue
polar	PlAjPlD0045	10.056	1021.2855					V578	yellow
polar	PlAjPlA0616	10.089	795.2369					V561	blue
polar	PI0012	10.22	352.0681	Catechin, Epicatechin		standard	Sigma-Aldrich	V544	purple
polar	PlAjPlD0073	10.263	378.1064					V760	purple
polar	PI0038	10.321	463.0924	Hyperoside		standard	Indofine	V616	yellow
polar	PlAjPlD0075	10.563	384.1158					V762	grey
polar	PlAjPlA0429	10.572	385.1163					V643	blue
polar	PlAjPlA0852	10.622	337.0953					V664	blue
polar	PlAjPlA0730	10.644	515.1239014		Dicaffeoylquinic acid	classification	mass spectral interpretation and Simirgiotis et al., 2016	V657	yellow
polar	PlAjPlB0346	10.822	438.1281					V707	purple
polar	PlAjPlD0046	10.846	254.0173					V579	purple
polar	PlAjPlD0091	10.956	424.148					V769	purple
polar	PlAjPlD0034	11.206	100.0055					V573	yellow
polar	PlAjPlA1079	11.322	355.1067					V674	yellow
polar	PlAjPlA0559	11.339	515.1237		Dicaffeoylquinic acid	classification	mass spectral interpretation and Simirgiotis et al., 2016	V649	yellow
polar	PlAjPlD0027	11.456	468.1371					V733	purple
polar	PlAjPlB0312	11.589	430.1361					V705	purple
polar	PI0075	11.614	163.0609283	Fucose		standard	Sigma-Aldrich	V604	turquoise
polar	PI0037	11.706	130.0844	Leucine		standard	Sigma-Aldrich	V617	turquoise
polar	PlAjCtA0125	11.796	263.1351					V623	turquoise
polar	PlAjPlA0646	11.806	519.1135	Isorhamnetin 3-(6''-acetylglucoside)		tentative	mass spectral interpretation and Simirgiotis et al., 2016	V653	yellow
polar	PlAjPlC0048	11.828	518.1187744					V569	brown
polar	PlAjPlC0044	11.856	1127.2124					V568	yellow
polar	PlAjPlB0054	12.089	438.1277					V689	purple
polar	PI0035	12.18	130.089	Isoleucine		standard	Sigma-Aldrich	V615	turquoise
polar	PlAjPlA0763	12.389	609.1491	rutin		standard	Sigma-Aldrich	V658	yellow
polar	PI0062	12.474	203.0824	Tryptophan		standard	Sigma-Aldrich	V794	turquoise
polar	PlAjPlB0695	12.9	353.0895		chlorogenic, 3-caffeoylquinate, 4-caffeoylquinate, Z-caffeoylquinate (3-caffeoyl quinate most likely	classification	mass spectral comparison with chlorogenic acid standard	V714	turquoise
polar	PI0017	12.954	148.0437	Methionine		standard	Sigma-Aldrich	V549	blue
polar	PlAjCtA0159	13.063	307.0871					V624	turquoise
polar	PI0009	13.15	149.0467	Arabinose		standard	Sigma-Aldrich	V593	turquoise
polar	PlAjPlD0089	13.239	416.0858					V768	turquoise
polar	PI0013	13.31	151.0605	Adonitol, Arabitol, Xylitol		standard	Sigma-Aldrich	V592	turquoise
polar	PlAjPlA0718	13.4	353.0897	chlorogenic acid (3-(3,4-dihydroxycinnamoyl) quinic acid)		standard	Sigma-Aldrich	V656	turquoise
polar	PlAjPlA0285	13.40625	707.1860107					V638	turquoise
polar	PI0081	13.591	193.0718079	Pinitol		standard	Sigma-Aldrich	V552	turquoise
polar	PI0030	13.62	116.0718	Valine		standard	Sigma-Aldrich	V796	grey
polar	PlAjPlA1114	13.739	541.1384					V679	yellow
polar	PlAjPlD0067	13.8	353.0873		unknown chlorogenic, 3-caffeoylquinate, 4-caffeoylquinate, Z-caffeoylquinate	classification	mass spectral comparison with chlorogenic acid standard	V756	yellow
polar	PlAjPlD0055	13.922	242.0537					V748	purple
polar	PI0042	14.07	179.0553	Fructose		standard	Sigma-Aldrich	V602	turquoise
polar	PlAjPlA0869	14.172	505.1005	Quercetin 7-(6''-acetylglucoside)		tentative	mass spectral interpretation (see supplmentary table 2)	V666	yellow
polar	PlAjPlD0022	14.222	737.1447					V728	yellow
polar	PlAjPlD0036	14.339	349.0953					V737	blue
polar	PlAjPlA0634	14.396	267.0521					V652	brown
polar	PlAjPlD0041	14.422	294.9945					V740	blue
polar	PlAjPlA1115	14.439	369.1225					V680	pink
polar	PlAjPlD0099	14.463	457.1179					V776	brown
polar	PlAjPlD0074	14.489	381.086					V761	blue
polar	PlAjPlB0479	14.539	191.0208					V710	blue
polar	PI0061	14.552	180.0664	Tyrosine		standard	Sigma-Aldrich	V590	brown
polar	PlAjPlA1125	14.6	371.1514					V682	yellow
polar	PI0087	14.657	179.0346375	Caffeic acid		standard	Sigma-Aldrich	V598	yellow
polar	PlAjPlB0475	14.67	362.1463394					V709	brown
polar	PI0040	14.71	181.0715	Sorbitol		standard	Sigma-Aldrich	V789	yellow
polar	PlAjPlA0914	14.8145	175.0606247					V670	yellow
polar	PlAjCtB0080	14.839	561.2023926					V627	yellow
polar	PlAjCtB0081	14.922	351.1118					V628	blue
polar	PlAjPlB0240	14.928	399.1326904					V699	yellow
polar	PI0049	14.948	75.0093	Glycolic acid		standard	Sigma-Aldrich	V613	turquoise
polar	PlAjPlA0489	15.072	369.1227					V646	yellow
polar	PI0043	15.16	179.0558	Glucose, Galactose		standard	Sigma-Aldrich	V608	turquoise
polar	PlAjPlD0042	15.189	218.032					V741	yellow
polar	PlAjPlA0841	15.196	539.1648					V663	brown
polar	PlAjPlA0903	15.356	149.0473					V669	turquoise
polar	PlAjPlA0526	15.4325	265.0921631					V648	yellow
polar	PlAjPlD0071	15.5	367.1084					V759	pink
polar	PlAjPlA0887	15.572	309.1186		feruloylmalic acid	classification	mass spectral interpretation and Lin and Harnly, 2008	V667	yellow
polar	PlAjPlA0393	15.663	193.0723					V560	brown
polar	PlAjPlA0795	15.789	397.1171					V661	red
polar	PlAjPlD0085	15.806	406.1213					V766	purple
polar	PlAjPlA0329	15.8195	295.104126					V640	yellow
polar	PI0050	15.873	105.0195	Glyceric acid		standard	Sigma-Aldrich	V612	red
polar	PlAjCtA0225	16.089	371.1014					V625	blue
polar	PlAjPlA0009	16.189	165.042					V629	pink
polar	PlAjPlD0084	16.339	404.1055					V765	purple
polar	PI0018	16.361	118.0514	Threonine		standard	Sigma-Aldrich	V793	grey
polar	PlAjPlD0061	16.406	302.0743					V752	purple
polar	PlAjPlA0470	16.48	135.0314					V645	turquoise
polar	PI0022	16.537	154.062	Histidine		standard	Sigma-Aldrich	V548	brown
polar	PlAjPlA0315	16.539	295.1039					V639	yellow
polar	PlAjPlA0686	16.563	477.1487					V655	turquoise
polar	PlAjPlA0875	16.572	637.2211					V563	yellow
polar	PI0005	16.63	377.0877					V795	blue
polar	PI0041	16.81	341.1093	Sucrose		standard	Sigma-Aldrich	V791	blue
polar	PlAjPlD0037	16.822	781.2037					V575	blue
polar	PlAjPlD0019	16.872	499.11					V724	turquoise
polar	PlAjPlD0019	16.872	499.11					V725	turquoise
polar	PI0048	16.898	135.0298	Threonic acid		standard	Sigma-Aldrich	V792	yellow
polar	PlAjPlA0381	16.939	156.992					V641	pink
polar	PlAjPlA0069	17.013	289.0349					V630	pink
polar	PlAjPlD0094	17.013	441.1052					V772	turquoise
polar	PlAjPlA0856	17.039	343.1268					V665	yellow
polar	PlAjPlD0020	17.106	535.1904					V726	yellow
polar	PlAjPlB0650	17.13	405.1025					V712	blue
polar	PlAjPlA1105	17.139	191.0572					V677	blue
polar	PI0023	17.24	145.0615	Glutamine		standard	Sigma-Aldrich	V546	blue
polar	PlAjPlB0684	17.256	533.1754					V713	blue
polar	PlAjPlD0051	17.28	165.0415					V746	blue
polar	PlAjPlD0016	17.456	406.1228					V721	purple
polar	PlAjPlB0310	17.639	165.041					V704	turquoise
polar	PI0027	17.663	131.047	Asparagine		standard	Sigma-Aldrich	V595	brown
polar	PlAjPlB0014	17.67275	379.1012146					V687	yellow
polar	PlAjPlB0138	17.689	537.1965434					V695	yellow
polar	PlAjPlA1076	17.722	475.1815					V673	brown
polar	PlAjPlD0017	17.822	406.1223					V722	purple
polar	PlAjPlA0267	17.896	191.0215					V557	turquoise
polar	PI0063	17.92	104.0355	Serine		standard	Sigma-Aldrich	V589	blue
polar	PlAjPlA0496	18.206	195.0518					V647	brown
polar	PlAjPlA1131	18.422	141.0179					V685	purple
polar	PI0047	18.488	103.0039	Malonic acid		standard	Sigma-Aldrich	V619	turquoise
polar	PlAjPlA0136	18.939	195.0524					V634	pink
polar	PI0080	18.94	147.0296936	citramalic acid		standard	Sigma-Aldrich	V599	brown
polar	PI0092	18.965	306.0789	Glutathione		standard	Sigma-Aldrich	V547	blue
polar	PlAjPlB0094	19.056	337.0795		coumarylquinic acid	classification	mass spectral interpretation and Simirgiotis et al., 2016	V691	brown
polar	PI0001	19.1	503.1615	Raffinose		standard	Sigma-Aldrich	V788	brown
polar	PI0068	19.28	146.0456	Glutamic acid		standard	Sigma-Aldrich	V610	brown
polar	PI0026	19.596	132.031	Aspartic acid		standard	Sigma-Aldrich	V596	pink
polar	PI0016	19.7	117.021	Succinic acid		standard	Sigma-Aldrich	V790	turquoise
polar	PlAjPlD0057	19.963	253.0576					V583	grey
polar	PlAjPlD0021	20.589	329.0317					V727	turquoise
polar	PlAjPlB0333	20.839	352.9993					V706	turquoise
polar	PlAjPlD0038	20.873	207.052					V738	blue
polar	PlAjPlA1127	21.039	205.0363					V683	turquoise
polar	PlAjPlA1128	21.073	223.0477					V684	brown
polar	PI0020	21.111	259.0257	Fructose-6-phosphate		standard	Fluka	V603	turquoise
polar	PlAjPlA1059	21.273	441.1024		unknown containing hydroxycinnamic acid	classification	mass spectral comparison and interpretation	V672	yellow
polar	PI0007	21.55	133.0155	Malic acid		standard	Sigma-Aldrich	V618	pink
polar	PI0085	21.6795	115.0037193	Fumaric acid		standard	Sigma-Aldrich	V605	pink
polar	PlAjPlD0093	21.756	437.0557					V771	blue
polar	PI0052	22.029	193.035	Galacturonic acid		standard	Sigma-Aldrich	V607	grey
polar	PI0021	22.178	259.0271	Glucose-6-phosphate		standard	Fluka	V609	blue
polar	PlAjPlB0246	22.439	135.0314					V700	yellow
polar	PI0094	22.545	184.9897	Phosphoglyceric acid		standard	Fluka	V551	blue
polar	PI0060	22.582	173.0087	(Z)-Aconitic acid		standard	Sigma-Aldrich	V591	turquoise
polar	PlAjPlA0792	22.589	221.0316162					V660	yellow
polar	PlAjPlA0131	22.756	203.0204					V633	brown
polar	PlAjPlA0108	22.806	205.0365					V632	yellow
polar	PI0055	22.971	149.009	D(-)Tartaric acid		standard	Sigma-Aldrich	V545	brown
polar	PI0053	23.273	209.0303	Galactaric acid		standard	Sigma-Aldrich	V606	turquoise
polar	PI0091	23.411	166.9768	phosphoenolpyruvate		standard	Fluka	V550	blue
polar	PlAjPlD0059	23.439	279.0564					V750	blue
polar	PlAjPlD0035	23.489	389.053					V574	yellow
polar	PlAjPlA0465	23.623	194.9292					V644	blue
polar	PI0015	23.8	191.0212	Citric acid		standard	Sigma-Aldrich	V600	brown
polar	PI0010	24.88	191.0215	Isocitric acid		standard	Sigma-Aldrich	V614	turquoise
polar	PlAjPlA0278	25.88	367.0536					V558	turquoise
polar	PlAjPlA0120	25.997	575.1137					V554	turquoise
polar	PlAjPlA0264	27.213	385.0649					V556	turquoise
volatile	GCV075	682	44	Acetaldehyde		standard	Sigma-Aldrich	V834	turquoise
volatile	GCV041	782	58.09999847	Propionaldehyde		standard	Sigma-Aldrich	V861	turquoise
volatile	GCV084	811	58.09999847	Acetone		standard	Sigma-Aldrich	V835	turquoise
volatile	GCV081	823	43.09999847	Methyl acetate		standard	Sigma-Aldrich	V855	blue
volatile	GCV021	872	44.09999847	Butyraldehyde		standard	Sigma-Aldrich	V870	turquoise
volatile	GCV108	886	43.09999847	Ethyl Acetate		standard	Sigma-Aldrich	V843	turquoise
volatile	GCV191	900	31.10000038	Methanol		standard	Sigma-Aldrich	V854	turquoise
volatile	2-butanone	901	43.1	2-butanone		standard	Sigma-Aldrich	V825	turquoise
volatile	GCV192	906	57.1	Methyl Propanoate		standard	**see method "dehydration" for ester standard synthesis	V856	turquoise
volatile	GCV201	953.9	57.1	Propanoic acid, ethyl ester		standard	Sigma-Aldrich	V845	turquoise
volatile	GCV038	974	44.09999847	Pentanal		standard	Sigma-Aldrich	V859	blue
volatile	GCV004	1016	55					V800	blue
volatile	GCV062	1026	45.09999847	2-Butanol		standard	Sigma-Aldrich	V824	turquoise
volatile	GCV058	1042	31.10000038	1-Propanol		standard	Sigma-Aldrich	V823	turquoise
volatile	GCV202	1048	57.09999847	Propyl propanoate		standard	**see method "dehydration" for ester standard synthesis	V864	turquoise
volatile	GCV079	1079	43.09999847	Butyl Acetate		standard	Sigma-Aldrich	V839	blue
volatile	GCV179	1090	56.09999847	Hexanal		standard	Sigma-Aldrich	V847	blue
volatile	GCV005	1109	43.09999847	2-Methyl 1-Propanol		standard	Sigma-Aldrich	V827	turquoise
volatile	GCV052	1130	70.09999847	2-Methylbutyl Acetate		standard	Sigma-Aldrich	V829	turquoise
volatile	GCV102	1131	71.09999847	Propyl Butyrate		standard	Sigma-Aldrich	V863	yellow
volatile	NVC004	1138	83					V803	pink
volatile	GCV220	1145	41.1	(Z)-3-Hexenal		standard	Sigma-Aldrich	V819	blue
volatile	GCV051	1157	31.10000038	1-Butanol		standard	Sigma-Aldrich	V828	turquoise
volatile	NVC0016	1163	57.1					V799	blue
volatile	GCV082	1180	43.1	Pentyl Acetate		standard	Sigma-Aldrich	V860	blue
volatile	GCV236	1196	70.1	2-Methylbutyl Propionate		standard	**see method "dehydration" for ester standard synthesis	V831	turquoise
volatile	NVC026	1202	83.1					V801	blue
volatile	NVC006	1206	61.1					V806	blue
volatile	GCV067	1227	83.09999847	(E)-2-Hexenal		standard	Sigma-Aldrich	V808	turquoise
volatile	GCV103	1239.7	103.1	Butyl 2-methylbutyrate		standard	Sigma-Aldrich	V838	grey
volatile	GCV182	1241	88.1	Ethyl hexanoate		standard	Sigma-Aldrich	V844	turquoise
volatile	GCV057	1258	55.09999847	1-Pentanol		standard	Sigma-Aldrich	V822	turquoise
volatile	GCV024	1274	71.1	2-Methylbutyl butyrate		standard	Sigma-Aldrich	V830	turquoise
volatile	GCV080	1280	43.09999847	Hexyl Acetate		standard	Sigma-Aldrich	V851	turquoise
volatile	GCV143	1282	95.1					V867	blue
volatile	GCV196	1297	84.1	n-Octanal		standard	Sigma-Aldrich	V858	brown
volatile	NVC023	1305	55.1					V798	blue
volatile	NVC019	1320	71.1	Pentyl butanoate		standard	Sigma-Aldrich	V818	blue
volatile	GCV064	1334	41.09999847	2-Heptenal, (E)-		standard	Sigma-Aldrich	V826	blue
volatile	GCV073	1346	108.0999985	6-Methyl-5-heptene-2-one		standard	Sigma-Aldrich	V869	turquoise
volatile	GCV070	1391	41.09999847	3-Hexen-1-ol, (Z)-		standard	Sigma-Aldrich	V833	blue
volatile	GCV193	1397	98.1	1-Nonanal		standard	Sigma-Aldrich	V821	blue
volatile	NVC009	1397	57.1					V811	blue
volatile	GCV181	1422	117.1	Butyl Hexanoate		standard	Sigma-Aldrich	V840	turquoise
volatile	GCV100	1425	89	Hexyl Butyrate		standard	Sigma-Aldrich	V852	turquoise
volatile	GCV095	1437	103.1	Hexyl 2-methylbutyrate		standard	Sigma-Aldrich	V850	turquoise
volatile	GCV068	1439	55.09999847	2-Octenal, (E)-		standard	Sigma-Aldrich	V832	blue
volatile	GSV015	1450	59.1					V797	red
volatile	NVC029	1468	95.1					V802	turquoise
volatile	GCV087	1535	106	Benzaldehyde		standard	Sigma-Aldrich	V837	blue
volatile	NVC010	1542	45.1					V807	turquoise
volatile	GCV183	1618	117.1	Hexyl hexanoate		standard	Sigma-Aldrich	V853	turquoise
volatile	NVC011	1642	88.1					V812	turquoise
volatile	GCV106	1682	148.1	Estragole		standard	Sigma-Aldrich	V871	turquoise
volatile	GCV047	1728	93.1	(Z,E) a-farnesene		tentative	spectral comparison with NIST05	V868	blue
volatile	GCV085	1757	93.1	(E,E)-a-farnesene		standard	purified according to Rudell et al., 2005	V836	grey
volatile	NVC024	1804	111	Methyl 2,4-Decadienoate		tentative	spectral comparison with NIST05	V809	turquoise
volatile	GCV060	1851.2	125	2,4-Decadienoic acid, ethyl ester, (E,Z)-		standard	Bedoukian Research	V842	turquoise
volatile	GCV180	1857	60	Hexanoic acid		standard	Sigma-Aldrich	V848	blue
volatile	NVC002	1860	69.1					V804	turquoise
volatile	NVC030	1873	67.1					V814	grey
volatile	NVC005	1898	69					V805	turquoise
volatile	NVC031	1970	57.1					V815	blue
volatile	NVC007	2112	67.1					V810	turquoise
volatile	NVC033	2308	191.1					V817	pink
