# Supplementary material for: Canopy attachment position influences metabolism and peel constituency of European pear fruit
Source: BMC Plant Biol. 2018 Dec 18;18:364. doi: 10.1186/s12870-018-1544-6 (PMC6299602; doi:10.1186/s12870-018-1544-6)
Supplement: Supplementary file 2 — Table S2. Example spectra of select tentatively identified metabolites. (CSV 3 kb) [file 12870_2018_1544_MOESM2_ESM.csv]

retention time	Identification	target ion (API)	parent/molecular ion (MS2)	formula	calculated MW	difference	MS2 mass spectrum
		ESI(-)	ESI(-)
10	Isorhamnetin 3-O-rhamnoglucoside	623.1625	623.1625	C28H31O16 [M-H]-	623.1612	0.0013	ESI(-) [20 V], 623.16248 [[M-H]-, C28H31O16] (100), 315.0510 [C16H11O7] (35.2)
11.3	dicaffeoylquinate	515.1237	515.1182	C25H23O12 [M-H]-	515.119	0.0008	ESI(-) [10 V], 515.1182 ([M-H]-, C25H23O12](27.2), 352.0873 [C16H17O9] (100), 191.056 [C7H11O6] (14.0))
11.8	Isorhamnetin 3-O-(6"-acetylglucoside)	519.1135	519.1135	C24H23O13 [M-H]-	519.1139	0.0004	ESI(-) [20 V], 519.1135 [[M-H]-, C24H23O13] (30.4), 315.0501 [C16H11O7] (100)
13.8	unknown chlorogenic, 3-caffeoylquinate, 4-caffeoylquinate, Z-caffeoylquinate	353.0873	353.0873	C16H17O9 [M-H]-	353.0891	0.00182	ESI(-) [20 V], 353.0873 ([M-H]-, C16H17O9](32.2), 191.05701 [C7H11O6] (100), 135.0464 [C8H7O2] (55.3), 127.0410 [C6H7O3] (10.0))
14.2	Quercetin 7-(6"-acetylglucoside)	505.1005	505.1005	C23H21O13 [M-H]-	505.0982	0.00228	ESI(-) [20 V], 505.10049 ([M-H]-, C23H21O13](100), 300.02859 (11.4), 271.02490 (0.80), 255.03081 (0.42), 178.99921 (0.30), 151.00430 (0.33))
15.6	feroylmalic acid	309.1186	309.1186	C12H21O9 [M-H]-	309.1186	4.00E-05	ESI(-) [20V], 309.1186 ([M-H]-, C12H21O9) (28.1), 89.0256 [C3H5O3] (100), 71.0153 [C3H3O2] (61.2), 101.0256 [C4H5O3] (38.9), 119.0354 [C4H7O4] (31.2), 113.0258 [C5H5O3] (7.2))
21.2	unknown containing hydroxycinnamic acid	441.1024	441.1024	C19H21O12 [M-H]-	441.0974	0.00497	ESI(-) [20 V], 441.1024 [[M-H]-, C19H21O12](56.8), 325.0924 [C15H17O8] (82.4), 163.0404 [C9H7O3] (100)
		APCI(+)	APCI(+)
4.6	(7E,9E)-2,6,10-Trimethyl-2,7,9,11-dodecatetraen-6-ol	203.1797 [M-H20+H]+	219.17058	C15H22O [M-2+H]+	219.1725	0.00192	APCI(+) [10V], 219.1705 ([M-2+H]+, C15H22O) (23.31), 201.1628 ([M-H2O+H]+, C15H21) (19.7))
8.6	3β-?-p-coumaroyloxy-2α-hydroxy-urs-12-en-28-oic acid	619.3999	619.3999	C39H55O6 [M+H]+	619.3984	0.0015	APCI(+) [10V], 619.3984 ([M+H]+, C39H55O6) (41.5), 437.3409 [C30H45O2] (100), 411.3246 [C28H43O2] (30.0), 455.3516 [M-hydroxycinnamic acid+H]+ (11.1)
19.8	trienol linoleate	203.1788 [M-linoleic acid+H]+	485.4338	C33H57O2 [M+H]+	485.4359	0.0021	APCI(+) [10V], 485.4338 ([M+H]+, C33H57O2) (62.7), 203.1792 ([M-linoleic acid+H]+, C15H23) (100), 105.0691 [C8H9] (41.4), 135.114 [C10H15] (36.4), 119.0847 [C9H11] (35.4), 161.1281 (25.1))
20.3	farnesyl linoleate	485.4338	485.4338	C33H57O2 [M+H]+	485.4347	0.0009	APCI(+) [10V], 485.4338 ([M+H]+, C33H57O2) (100), 205.1951 ([M-linoleic acid+H]+, C15H25) (5.4))
		APCI(+)	APCI(-)
3	Annurcoic acid	469.3331 [M-18+H]	485.3288	C30H45O5 [M-H]-	485.3267	0.0021	APCI(-) [40V], 485.3288 ([M-H]-, C30H45O5) (68.3), 467.3182 [C30H43O4] (100), 423.3284 (25.1), 437.3076 (15.8), 393.3176 [C28H41O] (17.4), 405.3171 (12.5))
3.8	Pomolic acid	455.3529 [M-18+H]	471.3491	C30H47O4 [M-H]-	471.3474	0.0017	APCI(-) [40V], 471.3474 ([M-H]-, C30H47O4) (76.2), 453.3386 [C30H45O3] (100), 407.3330 (20.2), 427.3593 [C29H47O2] (5.3))
20.7	Ursolyl linoleate	439.3584 [M-linoleic acid-18+H]+	717.5841	C48H77O4 [M-H]-	717.5822	0.0019	APCI(-) [40V], 717.5841 ([M-H]-, C48H77O4) (100), 437.3430 [C30H45O2] (2.2), 279.2325 [C18H31O2](1.2))
		APCI(+)	APCI(+)
16.5	p-coumaryl stearate (p-coumaryl alcohol moiety)	133.0642	133.0642	C9H9O M-stearic acid-H2O+H]+	133.0653	0.0011	APCI(+) [10V], 133.0642 ([M-stearic acid-H2O+H]+, C9H9O) (69.7), 115.0539 [C9H7] (25.9), 105.0696 [C8H9] (100)
			APCI(-)
	p-coumaryl stearate (stearic acid moiety)		283.2646	C18H35O2 [M-hydroxycinnamic alcohol+H2O-H]-	283.2637	0.0009	APCI(-) [10V], 283.2646 ([M-p-coumaryl alcohol+H2O-H]- (100)
